# Supplementary material for: Retrospective Camera‐Based Respiratory Gating in Clinical Whole‐Heart 4D Flow MRI
Source: J Magn Reson Imaging. 2021 Mar 10;54(2):440–51. doi: 10.1002/jmri.27564 (PMC8359364; doi:10.1002/jmri.27564)
Supplement: Supplementary file 8 — Table S1 Patient cohort overview of diagnosis and demographics (sex, age, and weight). Table S2: Pairwise comparisons of qualitative image analysis in form of anatomical structure, breathing artifacts, flow artifacts, and flow signal. Table S3: Pairwise comparisons of mitral valve (MV) quantitative flow analysis in form of forward flow volume, backward flow volume, regurgitation fraction, and velocity rate. Table S4: Pairwise comparisons of aortic valve (AV) quantitative flow analysis in form of forward flow volume, backward flow volume, regurgitation fraction, and velocity rate. Table S5: Pairwise comparisons of valve insufficiency group n2 quantitative flow analysis in form of backward flow volume and regurgitation fraction. [file JMRI-54-440-s007.xlsx]

## Sheet: ST1
Supplemental Table 1: Patient cohort overview
Subject	Diagnosis	Sex	Age	Weight	Subgroup / Remark
1	Ebstein's anomaly, tricuspid valve insufficiency	F	48	63	**
2	Fontan procedure, tricuspid valve insufficency, pulmonary valve insufficiency	F	35	50	*(TV,PV)
3	Tetralogy of Fallot	M	34	84	**
4	Transposition of the great arteries (LeCompte corrected)	F	14	57
5	Pectus excavatum	F	24	90
6	Bicuspid aortic valve	F	36	60
7	Aortic valve insufficiency	M	34	60	*(AV)
8	Tetralogy of Fallot	F	33	80
9	Pulmonary valve stenosis, pulmonary valve insufficiency, aortic valve insufficiency	M	18	38	*(PV,AV)
10	Repaired ventricular septal defect, tricuspid valve insufficiency	F	40	90	*(TV)
11	Double outlet right ventricle repaired with Mustard procedure	F	52	63	**
12	Tetralogy of Fallot	F	10	37
13	Tetralogy of Fallot, pulmonary valve insufficiency	M	18	66	*(TV,PV)
14	Congenitally corrected transposition of the great arteries (repaired)	M	9	42
15	Transposition of the great arteries (LeCompte corrected)	M	14	71
16	Repaired atrial septal defect, mitral valve insufficiency	F	39	60	*(MV)
17	Mitral valve insufficiency	M	62	77	*(MV)
18	Pulmonary valve stenosis	F	43	62
19	Congenitally corrected transposition of the great arteries (repaired)	M	14	42	*(PV)
20	Pulmonary valve stenosis, pulmonary valve insufficiency, tricuspid valve insuffiency	F	40	52	*(TV,PV)
21	Repaired endovascular aneurysm	F	70	57	**
22	Tetralogy of Fallot, pulmonary valve insufficiency	M	18	63	*(TV,PV)
23	Congenitally corrected transposition of the great arteries (repaired)	M	18	60
24	Aortic valve insufficiency	M	73	92	*(AV)
25	Connective tissue disease (Loeys Dietz), mitral valve insufficiency	F	44	55	*(MV)
26	Bicuspid aortic valve	M	63	88	**(PV)
27	Atherosclerosis	M	29	95	**
28	Pulmonary valve stenosis, pulmonary valve insufficiency, tricuspid valve insuffiency	M	18	70	*(TV,PV)
29	Fontan procedure (situs inversus), congenitally corrected transposition of the great arteries (repaired)	M	17	63	**
30	Fontan procedure	M	42	78	**
31	Connective tissue disease (Marfan), mitral valve insufficiency	F	60	72	**
32	Noonan syndrome, pulmonary valve insufficiency, tricuspid valve insufficiency	M	24	80	**
	* included in valve insufficiency group n2
	** excluded in quantitative flow analysis (not in group n1)

## Sheet: ST2
Supplemental Table 2: Pairwise comparisons of qualitative image analysis
X	Y	Mean Difference (X-Y)	Std. Error	Sig.a	95% Confidence Interval for Differencea
					Lower Bound	Upper Bound
Anatomical structure, N = 32
CAM	NAV	0.0104167	0.0606526	1	-0.137458	0.158291
	NO	0.0625	0.0678181	1	-0.102844	0.227844
NAV	CAM	-0.0104167	0.0606526	1	-0.158291	0.137458
	NO	0.0520833	0.0716577	1	-0.122622	0.226789
NO	CAM	-0.0625	0.0678181	1	-0.227844	0.102844
	NAV	-0.0520833	0.0716577	1	-0.226789	0.122622
Breathing artifacts, N = 32
CAM	NAV	-0.0208333	0.0665679	1	-0.183129	0.141463
	NO	-0.0208333	0.0960551	1	-0.255021	0.213354
NAV	CAM	0.0208333	0.0665679	1	-0.141463	0.183129
	NO	0	0.0826162	1	-0.201423	0.201423
NO	CAM	0.0208333	0.0960551	1	-0.213354	0.255021
	NAV	0	0.0826162	1	-0.201423	0.201423
Flow artifacts, N = 32
CAM	NAV	0.0534274	0.0662291	1	-0.108075	0.21493
	NO	0.0530914	0.0730644	1	-0.125079	0.231262
NAV	CAM	-0.0534274	0.0662291	1	-0.21493	0.108075
	NO	-0.000336022	0.0755019	1	-0.18445	0.183778
NO	CAM	-0.0530914	0.0730644	1	-0.231262	0.125079
	NAV	0.000336022	0.0755019	1	-0.183778	0.18445
Flow signal, N = 32
CAM	NAV	0.03125	0.0687663	1	-0.136406	0.198906
	NO	0.15625	0.0870918	0.228148	-0.0560846	0.368585
NAV	CAM	-0.03125	0.0687663	1	-0.198906	0.136406
	NO	0.125	0.0727966	0.267861	-0.0524819	0.302482
NO	CAM	-0.15625	0.0870918	0.228148	-0.368585	0.0560846
	NAV	-0.125	0.0727966	0.267861	-0.302482	0.0524819
a. Adjustment for multiple comparisons: Bonferroni.

## Sheet: ST3
Supplemental Table 3: Pairwise comparisons of mitral valve (MV) quantitative flow analysis
X	Y	Mean Difference (X-Y)	Std. Error	Sig.a	95% Confidence Interval for Differencea
					Lower Bound	Upper Bound
Forward flow volume (MV) [ml], N = 23
CAM	NAV	0.465652	0.533551	1	-0.916891	1.8482
	NO	0.930435	0.581667	0.371854	-0.576788	2.43766
NAV	CAM	-0.465652	0.533551	1	-1.8482	0.916891
	NO	0.464783	0.676672	1	-1.28862	2.21818
NO	CAM	-0.930435	0.581667	0.371854	-2.43766	0.576788
	NAV	-0.464783	0.676672	1	-2.21818	1.28862
Backward flow volume (MV) [ml], N = 23
CAM	NAV	0.0226087	0.19308	1	-0.477703	0.52292
	NO	-0.181739	0.298689	1	-0.955704	0.592226
NAV	CAM	-0.0226087	0.19308	1	-0.52292	0.477703
	NO	-0.204348	0.339113	1	-1.08306	0.674367
NO	CAM	0.181739	0.298689	1	-0.592226	0.955704
	NAV	0.204348	0.339113	1	-0.674367	1.08306
Regurgitation fraction (MV) [ ], N = 23
CAM	NAV	0	0.00235236	1	-0.00609546	0.00609546
	NO	-0.00217391	0.00392401	1	-0.0123418	0.00799402
NAV	CAM	0	0.00235236	1	-0.00609546	0.00609546
	NO	-0.00217391	0.00416823	1	-0.0129747	0.00862685
NO	CAM	0.00217391	0.00392401	1	-0.00799402	0.0123418
	NAV	0.00217391	0.00416823	1	-0.00862685	0.0129747
Velocity rate (MV) [cm/s], N = 690
CAM	NAV	-0.0945217	0.147376	1	-0.448201	0.259157
	NO	-0.196623	0.154938	0.614565	-0.568451	0.175205
NAV	CAM	0.0945217	0.147376	1	-0.259157	0.448201
	NO	-0.102101	0.145701	1	-0.451762	0.247559
NO	CAM	0.196623	0.154938	0.614565	-0.175205	0.568451
	NAV	0.102101	0.145701	1	-0.247559	0.451762
a. Adjustment for multiple comparisons: Bonferroni.

## Sheet: ST4
Supplemental Table 4: Pairwise comparisons of aortic valve (AV) quantitative flow analysis
X	Y	Mean Difference (X-Y)	Std. Error	Sig.a	95% Confidence Interval for Differencea
					Lower Bound	Upper Bound
Forward flow volume (AV) [ml], N = 23
CAM	NAV	-0.35087	0.333132	0.91098	-1.21409	0.512346
	NO	0.104348	0.409745	1	-0.957388	1.16608
NAV	CAM	0.35087	0.333132	0.91098	-0.512346	1.21409
	NO	0.455217	0.429368	0.901659	-0.657365	1.5678
NO	CAM	-0.104348	0.409745	1	-1.16608	0.957388
	NAV	-0.455217	0.429368	0.901659	-1.5678	0.657365
Backward flow volume (AV) [ml], N = 23
CAM	NAV	-0.0365217	0.0952501	1	-0.283335	0.210291
	NO	-0.0391304	0.182391	1	-0.511743	0.433482
NAV	CAM	0.0365217	0.0952501	1	-0.210291	0.283335
	NO	-0.0026087	0.122718	1	-0.320598	0.31538
NO	CAM	0.0391304	0.182391	1	-0.433482	0.511743
	NAV	0.0026087	0.122718	1	-0.31538	0.320598
Regurgitation fraction (AV) [ ], N = 23
CAM	NAV	0.00130435	0.000954363	0.556557	-0.00116861	0.00377731
	NO	0.000434783	0.0018306	1	-0.00430869	0.00517825
NAV	CAM	-0.00130435	0.000954363	0.556557	-0.00377731	0.00116861
	NO	-0.000869565	0.00165301	1	-0.00515285	0.00341372
NO	CAM	-0.000434783	0.0018306	1	-0.00517825	0.00430869
	NAV	0.000869565	0.00165301	1	-0.00341372	0.00515285
Velocity rate (AV) [cm/s], N = 690
CAM	NAV	-0.179725	0.164476	0.824709	-0.574442	0.214992
	NO	-0.0664203	0.19249	1	-0.528367	0.395527
NAV	CAM	0.179725	0.164476	0.824709	-0.214992	0.574442
	NO	0.113304	0.18278	1	-0.325341	0.551949
NO	CAM	0.0664203	0.19249	1	-0.395527	0.528367
	NAV	-0.113304	0.18278	1	-0.551949	0.325341
a. Adjustment for multiple comparisons: Bonferroni.

## Sheet: ST5
Supplemental Table 5: Pairwise comparisons of valve insufficiency group n2 quantitative flow analysis
X	Y	Mean Difference (X-Y)	Std. Error	Sig.a	95% Confidence Interval for Differencea
					Lower Bound	Upper Bound
Backward flow volume (n2) [ml], N = 19
CAM	NAV	-0.145789	0.183495	1	-0.630059	0.33848
	NO	-0.701579	0.568884	0.700031	-2.20295	0.799788
NAV	CAM	0.145789	0.183495	1	-0.33848	0.630059
	NO	-0.555789	0.588252	1	-2.10827	0.996693
NO	CAM	0.701579	0.568884	0.700031	-0.799788	2.20295
	NAV	0.555789	0.588252	1	-0.996693	2.10827
Regurgitation fraction (n2) [ ], N = 19
CAM	NAV	-0.145789	0.183495	1	-0.630059	0.33848
	NO	-0.701579	0.568884	0.700031	-2.20295	0.799788
NAV	CAM	0.145789	0.183495	1	-0.33848	0.630059
	NO	-0.555789	0.588252	1	-2.10827	0.996693
NO	CAM	0.701579	0.568884	0.700031	-0.799788	2.20295
	NAV	0.555789	0.588252	1	-0.996693	2.10827
a. Adjustment for multiple comparisons: Bonferroni.
